# Supplementary material for: Phase II clinical trial of nab‐paclitaxel plus cisplatin plus gemcitabine (NABPLAGEM) in patients with untreated advanced pancreatic cancer
Source: Cancer Med. 2024 Jun 22;13(12):e7412. doi: 10.1002/cam4.7412 (PMC11192994; doi:10.1002/cam4.7412)
Supplement: Supplementary file 3 — Data S3. [file CAM4-13-e7412-s003.xlsx]

## Sheet: eTable 1. Patient Detail
Subject ID	Sex	Race	Ethnicity	Age	NLR	Primary Tumor Location	Prior PDAC Surgery	Sites of Mets	Prior Adjuvant Therapy	Germline Gene Pathogenic Variant	Tumor Gene Pathogenic Variant	Total Cycles	Max Change in Tumor Vol % (mm)	BOR	Reason for Treatment Discontinuation	OS (months)
01-01	Male	Asian	Non-Hispanic or Latino	79	≤ 5	Head		Liver	No	No significant results to be reported	PD-L1 (SP142): Positive | 2+, 20% CDKN2A: Pathogenic Variant | Exon 2 | p. E69fs TP53: Pathogenic Variant | Exon 5 | p.C176Y	9	-31.1475	SD	Maintenance therapy	16
01-02	Female	White	Non-Hispanic or Latino	69	≤ 5	Head	Whipple	Lung	Yes	Not Done		12	-17.8082	SD	Maintenance therapy	40 +
01-03	Female	White	Hispanic or Latino	66	≤ 5	Body		Liver, Lymph Nodes	No	ATM: Pathogenic Variant c.8140C>T (p.Gln2714*)	ATM: Pathogenic Variant EXON 55 | p.W2714* BRCA2: Pathogenic Variant Exon 16 | p.E2599* SETD2: Pathogenic Variant Exon 3 | p.D549fs	2	-4.51128	SD	Radiotherapy	29
01-04	Female	White	Non-Hispanic or Latino	61	≤ 5	Head		Liver	No		Not Done	5	-32.5843	PR	AE- Decreased ANC	20
01-05	Female	White	Hispanic or Latino	70	≤ 5	Body		Peritoneum	No	No significant results to be reported	Not Done	3	-32.5581	PD	Disease Progression	5
01-06	Male	White	Hispanic or Latino	79	≤ 5	Tail		Omentum	No		Not Done	1		NE	Patient decision	10
01-07	Male	White	Non-Hispanic or Latino	74	> 5	Tail		Liver	No	No significant results to be reported	Not Done	6	-3.26797	SD	Disease Progression	7
01-08	Male	White	Non-Hispanic or Latino	77	> 5	Body		Ascites,Liver	No	No significant results to be reported	Not Done	1		PD	Disease Progression	1
01-09	Female	White	Non-Hispanic or Latino	66	> 5	Body		Liver	Yes	No significant results to be reported	Not Done	9	-40.678	PR	Maintenance therapy	17
01-10	Male	White	Non-Hispanic or Latino	55	≤ 5	Body		Liver	No	No significant results to be reported	Not Done	5	-32.8125	SD	Maintenance therapy	10
01-11	Male	White	Non-Hispanic or Latino	76	≤ 5	Tail		Liver	No	CFTR: Pathogenic c.1210-34TG[12]T[5] (Intronic)	TP53: Likely Pathogenic Variant Exon 5 | p.M133K	3		NE	AE-Viremia	2
01-12	Female	White	Non-Hispanic or Latino	67	> 5	Tail		Lung	No		Not Done	7	-48.7179	PR	AE-Peripheral Neuropathy	13
01-13	Male	Asian	Non-Hispanic or Latino	78	≤ 5	Body		Liver	No		Not Done	2	-14.5038	SD	AE-Decreased Platelets	8
01-14	Male	White	Non-Hispanic or Latino	61	> 5	Tail		Lymph Nodes, Peritoneum	No	PALB2: pathogenic c.1240C>T (p.Arg141*)	Not Done	10	-70.3704	PR	AE-Decreased Platelets	12
01-15	Male	White	Non-Hispanic or Latino	58	> 5	Head		Liver	No		PD-L1 (SP142): Negative | 1+, 8% ARID1A: Pathogenic Variant Exon 3 | p.Q512* CDKN2A: Pathogenic Variant Exon 2 | p.Q512* KDM6A: Pathogenic Variant Exon 28 | p.F1372fs TP53: Pathogenic Variant Exon 4 | p.Q100*	10	-56.8047	PR	Disease Progression	9
01-16	Male	White	Non-Hispanic or Latino	75	≤ 5	Body		Liver	No	CTRC: Increased Risk Allele c.760C>T (pArg254Trp) CFTR: Pathogenic c.1210-34TG[12]T[5] (Intronic)	PD-L1 (SP142): Positive | 2+, 60% ARID1A: Pathogenic Variant Exon 14 | p.D1196fs TP53: Pathogenic Variant Exon 5 | p.151s	8	-46.5116	PR	Maintenance therapy	23 +
01-17	Male	White	Non-Hispanic or Latino	56	≤ 5	Head		Peritoneum	No	CFTR: Pathogenic c.1210-34TG[12]T[5] (Intronic)	MTAP: Indeterminate CDKN2A: Pathogenic Variant Exon 1 | p.A36fs FGFR2: Pathogenic Fusion Exon 17 | FGFR2-CTNNA3 MED12: Pathogenic Variant Exon 2 | p.G44V	10	-42.5287	PR	Maintenance therapy	22
01-18	Female	White	Non-Hispanic or Latino	72	> 5	Tail		Liver	No	No significant results to be reported	Not Done	2	-4.7619	SD	AE-Abscess from malignacy, bowel perf	3
01-19	Male	White	Non-Hispanic or Latino	44	≤ 5	Head		Liver	No	CHEK2: Pathogenic c.470T>C (p.Ile157Thr)	Not Done	3	-16.6667	SD	Patient Non-Compliance	14
01-20	Male	White	Non-Hispanic or Latino	66	> 5	Head		Omentum	No		Not Done	7	-52.6316	PR	Maintenance therapy	8
01-21	Female	White	Non-Hispanic or Latino	52	> 5	Head		Liver	No		TP53: Pathogenic Variant Exon 2 | p.G12V	2	21.1111	PD	Disease Progression	9
01-22	Female	White	Non-Hispanic or Latino	68	≤ 5	Head		Liver	No	No significant results to be reported	Not Done	9	-34.5455	PR	Maintenance therapy	20 +
02-01	Female	White	Non-Hispanic or Latino	67	> 5	Head and Neck		Liver	No	No significant results to be reported	LZTR1: Exon 10 p.R362* RB1: Exon 19 p.V654M TP53: Exon 7 p.R248W	5	-27.1845	SD	Disease Progression	11
02-02	Male	White	Non-Hispanic or Latino	67	> 5	Head	Whipple	Liver	Yes	Not Done	ARID1A: E2250fs*27 MTAP: loss exons 2-8 CDKN2A/B: loss MAP2K4: loss exons 2-11 SMAD4: loss exons 9-12 TP53: P153fs*28	9	-61.3333	PR	Disease Progression	8
02-03	Male	Black or African American	Non-Hispanic or Latino	65	> 5	Body		Liver	No		Not Done	1		NE	AE-Cardiac Arrest	0
02-04	Male	White	Hispanic or Latino	55	≤ 5	Body		Liver	No	Not Done	BRCA2: rearrangement exon 11 SMAD4: splice site 788=1G>T TP53: Splice site 497_672+43del300	3	-27.8351	PD	Disease Progression	4
02-05	Male	White	Non-Hispanic or Latino	66	≤ 5	Body		Liver	No	Not Done	Not Done	7	-28.3186	SD	Disease Progression	9
02-06	Male	White	Non-Hispanic or Latino	71	> 5	Body		Liver, Lymph Nodes, Omentum	No	Not Done	MAP2K1 (MEK1): D67-N-subclonal CDKN2A/B: p16INKa E33* SF381: K666N- subclonal SMAD4: loss	1		NE	Patient decision	2
02-07	Male	White	Hispanic or Latino	60	> 5	Body		Liver	No	Not Done	Not Done	1		NE	AE-Anemia	2
02-08	Female	White	Non-Hispanic or Latino	62	≤ 5	Head	Pancreatojejunostomy, Whipple	Abdomen/Pelvis	Yes	Not Done	Not Done	6	-39.3939	PR	Radiotherapy	21 +
02-09	Female	Black or African American	Non-Hispanic or Latino	60	≤ 5	Head		Liver	No	EGFR: c.2491C>T (p.Arg831Cys)	EPHA2: c.1429-1G>C TP53: p.Y220C	13	-60.5882	PR	AE-Decreased Platelets	20
02-10	Male	White	Non-Hispanic or Latino	63	> 5	Head and Neck		Liver	No	No significant results to be reported	CDKN2A: p.H83Y TP53: p.R273H	6	-1.42857	SD	Disease Progression	6
03-01	Male	White	Non-Hispanic or Latino	70	≤ 5	Body		Abdomen/Pelvis	No	No significant results to be reported	TP53: R213* U2AF1: S34F	9	-32.265	PR	AE-Peripheral Neuropathy	26
03-02	Male	White	Non-Hispanic or Latino	59	≤ 5	Tail		Lung, Liver	No	Not Done	TP53: R306* CDKN2A: R58* CASP8: P453L	8	-46.2185	SD	AE-Peripheral Neuropathy	11
03-03	Male	White	Non-Hispanic or Latino	42	≤ 5	Head and Body		Liver	No	No significant results to be reported	No significant results to be reported	1	-3.92389	SD	AE-Thromoembolic Event	7
03-04	Male	White	Non-Hispanic or Latino	59	> 5	Body		Liver	No	Not Done	TP53: R273C CCNE1: Copy number gain CDKN2A: Copy number loss MTAP: Copy number loss	7	-35.6358	SD	Patient decision	13
04-01	Male	White	Non-Hispanic or Latino	72	> 5	Head		Liver	No	Not Done	TP53: TP53 p. R273C	6	-36.6667	PD	Disease Progression	7
04-02	Male	White	Non-Hispanic or Latino	71	> 5	Head		Liver, Abdomen/Pelvis	No	Not Done	RB1: RB1 exon 15 donor slice mutation SMAD4: SMAD4 p. G365D TP53: TP53 exon 5 splice donor mutation	9	-43.1818	PR	Disease Progression	8
04-03	Female	White	Non-Hispanic or Latino	73	≤ 5	Tail		Lung	No	Not Done	Not Done	23	48.7179	SD	Disease Progression	25
04-04	Female	White	Non-Hispanic or Latino	56	≤ 5	Tail		Liver, Mediastinal mass	No	Not Done	CDKN2A: CDKN2A deep deletion TP53: TP53 p. S215G	11	-68.8073	PR	AE-Decreased Platelets	25 +
04-05	Male	Black or African American	Non-Hispanic or Latino	40	> 5	Body		Liver	No	Not Done	TP53: TP53 p. Q100	11	-30.6452	SD	Disease Progression	10
04-06	Male	White	Non-Hispanic or Latino	82	> 5	Tail		Abdomen/Pelvis	No	Not Done	No significant results to be reported	4	-46.9565	PD	Clinical Disease Progression	5
